# Supplementary material for: Structural validity of the Rosenberg self-esteem scale in patients with schizophrenia in Indonesia
Source: PLoS One. 2024 May 10;19(5):e0300184. doi: 10.1371/journal.pone.0300184 (PMC11086833; doi:10.1371/journal.pone.0300184)
Supplement: S1 Dataset — (XLSX) [file pone.0300184.s001.xlsx]

## Sheet: S1 Dataset
ID	Age	Gender	Marital_status	Employment_status	Source_income	Education	Prev_hospitalization	Onset_illness	RSES1	RSES2	RSES3	RSES4	RSES5	RSES6	RSES7	RSES8	RSES9	RSES10
1	25	2	1	1	2	4	1	2	3	2	3	2	2	2	2	2	2	2
2	32	1	1	2	2	3	1	1	1	4	1	1	1	1	1	4	4	1
3	28	1	1	1	2	1	1	2	2	1	3	1	4	1	1	1	1	3
4	51	2	2	2	2	3	1	2	2	1	2	3	1	1	2	1	1	1
5	54	1	1	2	2	3	1	3	2	1	1	1	1	1	1	1	1	1
6	46	1	1	2	2	2	1	3	3	3	3	2	3	3	2	3	3	2
7	21	1	1	2	2	3	1	2	2	2	2	2	2	1	2	3	3	3
8	45	2	2	1	2	3	1	3	3	3	2	3	2	2	3	2	3	3
9	36	2	2	2	2	3	1	2	4	1	2	2	1	2	2	1	1	1
10	43	2	1	2	2	3	1	3	3	3	3	3	2	1	3	3	3	2
11	37	1	1	1	3	1	1	3	2	2	2	3	2	2	2	2	2	2
12	43	1	1	2	2	3	2	1	1	4	1	3	2	3	3	3	4	1
13	35	1	1	1	1	3	1	3	1	3	1	1	3	4	1	4	3	1
14	36	1	2	2	2	3	2	1	1	2	1	1	2	2	1	3	2	2
15	23	1	1	2	2	1	1	3	2	3	2	2	2	2	2	2	2	1
16	58	1	2	1	2	3	1	2	2	3	2	3	2	3	3	3	3	4
17	47	1	2	1	3	1	1	1	2	3	1	2	4	3	2	3	3	2
18	23	1	1	1	3	1	1	2	4	3	4	1	3	1	1	3	3	4
19	38	1	2	1	3	3	1	3	2	3	2	2	2	3	2	3	2	2
20	33	1	3	1	3	2	1	1	2	3	2	2	2	2	2	3	2	2
21	50	1	1	2	2	3	1	3	3	3	3	2	3	3	2	2	2	3
22	32	1	1	2	2	1	1	3	1	1	1	1	1	1	1	1	1	1
23	28	1	1	1	3	2	1	3	1	2	2	2	2	2	1	3	2	1
24	41	1	2	1	1	3	1	3	2	2	2	2	3	1	2	3	2	2
25	37	1	1	1	1	3	1	1	2	2	4	2	2	4	2	3	2	2
26	38	1	2	1	3	4	1	3	2	3	2	2	2	2	2	3	3	2
27	28	1	1	1	1	4	2	1	3	1	3	4	2	4	4	1	1	3
28	37	1	1	2	2	1	2	1	1	2	1	1	3	1	1	3	2	1
29	32	1	1	1	3	2	1	1	1	2	2	3	3	2	3	4	3	2
30	27	1	1	2	2	4	1	3	1	3	2	2	2	1	2	3	3	2
31	42	1	1	2	2	3	1	3	1	4	1	1	1	3	1	4	3	1
32	29	1	1	2	2	3	1	2	4	2	2	2	2	1	2	2	2	1
33	36	1	3	1	3	1	1	3	2	2	1	2	1	1	2	3	2	2
34	31	1	2	2	2	3	1	2	1	1	2	1	1	4	3	3	1	1
35	34	1	1	2	2	3	1	1	4	2	1	2	3	3	2	3	2	2
36	43	2	1	2	2	1	1	2	1	2	2	3	3	4	3	2	2	1
37	40	2	1	1	1	4	1	3	4	3	4	4	3	2	4	2	2	4
38	25	2	1	2	2	3	1	2	2	2	2	1	2	2	1	2	2	2
39	32	2	1	2	2	3	1	2	2	2	2	2	2	2	2	3	2	2
40	38	2	2	2	2	1	1	2	2	3	2	1	2	2	1	4	3	1
41	27	2	1	2	2	2	1	1	2	3	2	2	4	2	2	3	3	3
42	25	2	2	1	1	4	1	1	2	3	1	1	2	2	1	3	2	2
43	60	2	2	2	2	3	2	1	1	1	1	1	4	1	1	1	1	1
44	27	2	2	1	3	3	2	1	2	2	2	1	3	2	3	3	2	1
45	47	2	2	2	2	1	1	2	4	1	4	4	1	1	4	1	1	4
46	25	2	2	2	2	1	2	1	1	3	2	2	2	2	2	3	2	2
47	35	2	2	2	2	3	1	1	1	3	2	2	2	3	2	3	2	2
48	32	2	2	1	2	3	2	1	3	1	3	3	1	1	3	1	1	3
49	40	2	1	2	2	2	1	3	1	3	1	1	1	2	1	2	2	1
50	35	2	2	2	2	2	1	3	1	2	1	2	3	2	1	2	2	1
51	25	1	1	2	2	3	1	2	2	3	2	2	2	2	2	2	2	2
52	32	1	1	2	2	3	1	2	4	1	4	2	1	1	2	1	1	1
53	48	1	1	2	2	1	1	3	4	1	4	4	1	1	4	1	1	4
54	45	2	2	2	2	2	1	1	2	3	2	2	2	2	2	3	2	2
55	44	1	2	1	1	1	1	3	2	3	2	2	3	3	2	3	3	2
56	38	1	1	2	2	2	1	3	2	3	2	2	3	3	2	3	3	2
57	48	2	1	2	2	3	1	3	1	4	3	4	2	4	4	4	4	2
58	38	1	1	1	2	1	1	3	1	3	2	2	2	4	2	2	2	2
59	35	1	1	2	2	1	2	1	1	2	2	3	2	3	3	3	2	4
60	25	2	1	2	2	3	1	3	1	3	1	1	3	3	1	3	2	1
61	45	2	2	2	2	3	1	3	2	2	1	1	2	2	1	2	2	1
62	48	2	2	2	2	1	1	3	1	2	2	2	3	3	2	3	3	2
63	46	1	1	2	2	3	1	3	1	2	2	2	3	2	2	2	2	1
64	34	2	2	1	2	1	1	1	1	4	2	1	3	3	1	4	3	2
65	34	1	3	2	2	1	1	3	1	3	2	2	2	3	2	3	3	1
66	36	1	1	2	2	3	1	3	2	3	2	3	2	2	2	3	3	2
67	59	2	3	2	2	4	1	3	3	3	2	2	2	3	2	3	3	2
68	41	1	1	2	2	3	1	3	1	2	1	1	4	3	1	3	4	1
69	62	2	1	2	2	1	1	3	2	3	2	2	2	3	2	2	3	2
70	43	2	2	2	2	2	1	3	1	3	2	1	2	4	1	3	3	1
71	38	2	3	2	2	3	1	3	3	3	3	3	3	3	3	4	3	3
72	46	2	2	2	2	1	1	3	1	2	1	1	2	2	2	2	2	1
73	45	1	2	2	2	3	1	1	4	3	4	4	3	3	4	3	3	4
74	44	1	1	2	2	3	1	3	3	1	3	3	1	2	3	1	1	3
75	36	1	1	2	2	3	1	3	3	4	4	3	3	4	3	4	4	3
76	35	1	3	2	2	3	1	3	1	3	2	2	3	3	2	3	3	2
77	48	1	1	2	2	4	1	3	3	3	2	3	3	3	3	3	3	3
78	38	2	3	2	2	1	1	3	3	3	3	3	1	3	3	2	3	4
79	36	1	3	1	3	3	1	3	2	3	1	3	3	2	2	3	2	2
80	38	1	1	1	1	2	1	1	4	2	2	2	2	3	2	3	2	2
81	35	1	2	1	1	3	1	3	1	2	1	1	2	2	1	2	2	1
82	33	1	3	2	2	1	1	3	1	2	2	2	1	1	3	2	2	2
83	53	2	3	2	2	3	1	2	4	1	1	1	2	2	1	1	1	1
84	55	1	2	2	2	2	1	3	1	2	1	1	4	2	1	3	2	2
85	50	2	3	2	2	4	1	3	2	3	2	2	2	2	2	3	2	2
86	53	1	3	2	2	3	1	3	3	1	3	3	4	2	3	1	2	2
87	41	1	2	1	2	4	1	3	1	1	2	2	1	1	1	1	1	1
88	41	1	3	1	1	3	1	3	4	3	4	3	3	2	3	3	3	4
89	33	1	1	2	2	3	1	3	3	2	1	2	2	2	1	3	2	1
90	45	1	2	1	1	3	1	3	1	1	1	1	1	1	1	1	1	1
91	32	1	1	2	2	2	1	3	1	2	2	1	2	2	1	3	2	1
92	30	1	1	2	2	1	1	2	3	2	3	3	2	2	3	2	2	2
93	39	2	3	1	2	4	1	3	3	1	2	1	2	2	2	1	1	1
94	48	2	2	2	2	3	1	3	1	2	1	1	3	2	1	3	2	2
95	60	2	1	2	2	2	1	3	2	3	2	2	3	3	2	2	3	3
96	40	1	1	1	3	3	1	3	1	1	1	1	2	2	1	2	2	1
97	56	1	3	2	2	3	1	2	2	3	2	2	3	3	2	3	3	2
98	30	1	2	2	3	1	1	3	1	2	1	1	2	1	1	3	2	2
99	42	1	1	2	2	3	1	1	3	3	3	3	3	3	3	2	3	3
100	34	1	1	2	2	3	1	3	2	4	1	1	4	4	1	3	4	1
101	43	1	1	2	2	3	1	3	2	2	1	2	2	2	2	3	2	1
102	46	1	1	2	2	3	1	3	1	2	2	2	2	1	2	4	2	1
103	21	1	1	2	2	2	1	2	2	2	4	2	2	4	2	2	2	2
104	47	1	1	1	2	3	1	3	2	2	2	2	3	3	2	3	3	2
105	28	1	2	2	2	3	1	3	2	3	2	2	3	3	2	3	3	2
106	29	2	2	2	2	2	2	1	2	3	2	2	2	3	2	2	3	2
107	56	2	1	2	2	1	1	3	1	4	1	1	4	4	1	4	4	1
108	40	1	1	1	3	3	1	3	1	2	1	1	2	1	1	4	2	1
109	40	2	1	2	2	4	1	3	2	2	2	2	2	2	2	3	2	1
110	32	2	3	2	2	1	1	2	2	3	2	2	3	3	2	3	3	2
111	50	2	3	2	2	3	1	3	1	3	2	2	3	2	1	2	2	1
112	43	1	1	2	2	3	1	3	3	3	3	3	3	3	3	2	3	2
113	33	1	1	1	3	3	1	3	2	2	2	1	2	2	1	3	2	1
114	45	1	3	2	2	2	2	1	2	3	2	2	2	2	2	3	2	2
115	33	1	1	2	2	2	2	1	4	1	2	2	2	1	3	1	1	1
116	27	1	1	1	2	1	1	2	1	1	1	1	1	1	1	1	1	1
117	24	1	1	1	3	2	2	1	2	3	2	2	2	3	2	3	3	2
118	29	1	1	1	3	2	1	1	3	3	1	2	2	3	2	3	3	2
119	26	1	1	1	1	2	1	2	2	2	2	2	3	1	2	3	2	2
120	43	1	2	1	1	2	1	2	1	3	2	1	3	3	1	3	3	2
121	27	1	1	1	3	3	1	3	3	2	4	3	1	3	2	3	2	2
122	31	1	1	1	1	3	2	1	3	3	2	2	2	3	2	3	3	1
123	28	1	1	1	2	2	2	1	2	1	2	2	2	1	2	1	1	2
124	48	1	2	1	2	1	1	3	1	2	1	1	1	2	1	2	2	1
125	23	1	1	2	2	3	2	1	2	1	2	1	3	2	1	2	1	2
126	47	1	2	2	2	1	1	3	3	2	2	2	4	4	2	2	2	2
127	38	2	1	2	2	1	2	1	2	4	1	1	3	4	2	3	4	2
128	46	1	1	2	2	1	1	1	2	3	1	2	3	2	2	3	2	2
129	29	1	2	1	1	1	2	1	1	2	1	1	4	4	2	2	2	1
130	27	1	1	2	2	4	2	1	2	3	2	2	2	2	2	3	3	2
131	23	1	1	1	1	1	1	1	4	1	1	1	2	3	1	3	2	2
132	21	1	1	2	2	3	1	2	1	4	1	1	4	4	1	4	4	2
133	33	1	1	1	3	1	1	1	2	3	2	2	2	3	3	2	3	2
134	44	1	3	2	2	3	1	3	3	3	2	3	2	3	2	3	3	2
135	58	1	2	1	1	3	1	1	3	3	2	2	3	3	3	3	3	2
136	28	1	1	2	2	3	2	1	3	4	1	2	2	3	2	4	4	2
137	35	1	1	2	2	3	1	3	2	3	2	2	3	3	2	3	3	2
138	24	1	1	1	3	3	1	2	2	3	2	2	4	2	2	3	3	2
139	32	2	2	2	2	2	2	1	2	2	2	2	2	2	2	3	2	2
140	25	2	3	1	2	3	2	1	2	2	2	1	2	1	2	3	2	3
141	47	2	2	2	2	2	1	3	1	2	1	1	3	1	1	2	2	3
142	55	2	2	2	2	1	1	1	4	1	4	4	2	2	4	2	1	4
143	24	2	1	2	2	3	2	1	2	3	2	2	2	3	3	3	2	2
144	30	2	3	2	2	4	1	1	2	3	2	2	2	3	2	3	3	2
145	34	1	3	1	1	2	1	2	1	3	1	1	3	3	1	3	3	1
146	26	1	1	2	2	3	2	1	2	2	2	2	3	2	2	3	2	2
147	40	1	3	2	2	3	1	1	4	2	2	2	3	3	2	3	2	3
148	42	1	2	1	2	4	1	3	1	2	1	1	2	2	1	4	2	1
149	38	1	1	1	3	3	1	3	2	3	2	2	2	2	2	4	3	2
150	39	1	2	1	1	3	1	3	2	3	2	2	2	2	2	3	2	3
151	33	1	1	2	2	1	2	1	1	2	1	2	2	2	3	2	2	3
152	33	1	3	2	2	3	2	1	1	3	2	2	2	3	3	3	3	2
153	33	2	2	2	2	2	2	1	2	2	1	1	2	2	1	3	3	1
154	28	2	1	2	2	3	2	1	2	2	2	2	2	2	2	3	2	2
155	34	2	3	1	2	3	1	3	1	2	2	2	2	1	2	2	2	2
156	45	2	2	1	2	3	1	3	2	2	2	1	1	2	1	3	2	1
157	55	2	1	2	2	4	1	3	2	3	2	2	2	3	2	3	2	2
158	24	2	1	2	2	1	2	1	3	1	3	3	2	1	3	1	1	3
159	47	2	2	2	2	2	1	3	3	2	2	2	3	3	2	2	2	2
160	37	1	1	2	2	3	2	1	3	3	2	2	2	2	2	2	2	3
161	24	1	1	1	3	2	1	2	1	2	1	2	2	2	1	4	2	1
162	63	2	2	2	2	1	1	3	1	1	1	1	1	1	1	1	1	1
163	45	1	1	1	2	1	1	3	2	3	2	3	2	2	3	2	3	2
164	43	1	1	2	2	3	2	1	2	3	2	2	2	3	2	2	3	2
165	35	1	1	1	1	3	1	3	1	2	1	1	2	2	1	2	2	1
166	36	1	2	2	2	3	2	1	1	3	2	2	3	2	2	3	2	2
167	23	1	1	2	2	1	1	3	2	3	2	2	3	3	3	2	2	2
168	58	1	2	1	2	3	1	2	1	2	2	2	3	2	2	3	2	3
169	47	1	2	1	3	1	1	1	1	1	1	2	1	1	2	1	1	4
170	23	1	1	1	3	1	1	2	4	3	4	4	3	2	4	2	2	4
171	38	1	2	1	3	3	1	3	2	2	2	2	2	2	2	2	2	2
172	33	1	3	1	3	2	1	1	2	2	2	2	2	2	2	3	2	2
173	50	1	1	2	2	3	1	3	3	3	1	3	2	3	2	3	2	3
174	32	1	1	2	2	1	1	3	1	3	1	1	1	1	1	3	3	2
175	28	1	1	1	3	2	1	3	1	2	2	1	2	2	1	2	2	1
176	41	1	2	1	1	3	1	3	1	1	2	1	3	1	1	1	1	1
177	37	1	1	1	1	3	1	1	3	2	2	2	2	2	2	3	3	2
178	38	1	2	1	3	4	1	3	4	1	4	4	1	1	4	1	1	4
179	28	1	1	1	1	4	2	1	2	2	2	2	1	2	2	3	2	3
180	37	1	1	2	2	1	2	1	3	1	2	4	2	1	3	1	1	3
181	32	1	1	1	3	2	1	1	2	3	2	2	4	1	2	3	3	1
182	27	1	1	2	2	4	1	3	1	2	2	2	1	2	2	3	2	2
183	42	1	1	2	2	3	1	3	1	3	2	2	2	2	2	2	2	1
184	29	1	1	2	2	3	1	2	3	2	3	3	2	4	3	3	2	3
185	36	1	3	1	3	1	1	3	2	1	2	1	2	1	1	1	1	1
186	31	1	2	2	2	3	1	2	2	2	2	2	2	2	2	2	2	2
187	34	1	1	2	2	3	1	1	2	3	2	2	3	3	2	3	3	2
188	43	2	1	2	2	1	1	2	1	2	2	2	4	2	2	3	3	2
189	40	2	1	1	1	4	1	3	1	4	3	4	4	3	4	4	4	2
190	25	2	1	2	2	3	1	2	2	2	2	2	2	2	2	3	2	3
191	32	2	1	2	2	3	1	2	2	2	2	2	2	2	3	3	2	2
192	38	2	2	2	2	1	1	2	2	2	1	2	2	2	2	3	2	2
193	27	2	1	2	2	2	1	1	2	2	2	2	3	3	2	2	3	1
194	25	2	2	1	1	4	1	1	2	2	2	2	2	2	2	3	2	2
195	60	2	2	2	2	3	2	1	2	2	1	1	2	2	1	2	2	1
196	27	2	2	1	3	3	2	1	1	2	1	1	2	1	1	3	2	1
197	47	2	2	2	2	1	1	2	4	1	4	4	1	1	4	1	1	4
198	25	2	2	2	2	1	2	1	2	3	2	2	2	3	2	3	3	2
199	35	2	2	2	2	3	1	1	1	4	1	1	4	4	2	4	4	1
200	32	2	2	1	2	3	2	1	4	3	1	4	4	2	4	3	2	4
201	40	2	1	2	2	2	1	3	1	2	2	1	1	2	1	2	2	1
202	35	2	2	2	2	2	1	3	3	2	1	2	2	1	2	3	2	2
203	25	1	1	2	2	3	1	2	2	3	2	2	2	2	2	3	2	2
204	32	1	1	2	2	3	1	2	3	2	3	3	2	2	3	2	2	3
205	48	1	1	2	2	1	1	3	2	3	2	2	3	3	3	3	4	3
206	45	2	2	2	2	2	1	1	2	2	2	2	2	2	2	3	2	2
207	44	1	2	1	1	1	1	3	2	3	2	2	3	3	3	2	3	2
208	38	1	1	2	2	2	1	3	2	3	2	2	2	3	2	2	3	2
209	48	2	1	2	2	3	1	3	3	1	3	2	1	1	2	1	1	2
210	38	1	1	1	2	1	1	3	1	4	1	1	4	4	1	4	4	1
211	35	1	1	2	2	1	2	1	2	3	3	2	1	3	3	2	3	3
212	25	2	1	2	2	3	1	3	1	3	1	1	3	2	1	3	2	2
213	45	2	2	2	2	3	1	3	3	2	2	2	3	3	2	3	2	2
214	48	2	2	2	2	1	1	3	1	1	1	1	1	1	1	1	1	1
215	46	1	1	2	2	3	1	3	3	2	3	2	3	2	3	2	3	3
216	34	2	2	1	2	1	1	1	2	3	2	4	2	3	4	3	2	2
217	34	1	3	2	2	1	1	3	1	3	1	1	3	3	1	3	3	1
218	36	1	1	2	2	3	1	3	2	3	2	2	3	2	2	2	3	2
219	59	2	3	2	2	4	1	3	2	2	1	2	2	2	2	2	2	2
220	41	1	1	2	2	3	1	3	1	2	1	2	3	3	2	3	2	1
221	62	2	1	2	2	1	1	3	3	2	2	2	3	3	2	3	3	2
222	43	2	2	2	2	2	1	3	2	4	1	1	4	4	1	4	4	1
223	38	2	3	2	2	3	1	3	3	3	2	3	2	3	3	3	2	3
224	46	2	2	2	2	1	1	3	1	1	1	1	1	1	1	1	1	1
225	45	1	2	2	2	3	1	1	3	4	2	2	4	4	2	4	4	3
226	44	1	1	2	2	3	1	3	3	3	2	2	2	2	2	3	2	3
227	36	1	1	2	2	3	1	3	2	2	1	1	2	2	2	2	2	1
228	35	1	3	2	2	3	1	3	3	3	2	2	3	3	3	3	3	2
229	48	1	1	2	2	4	1	3	3	3	2	3	3	3	3	2	3	2
230	38	2	3	2	2	1	1	3	3	2	2	3	2	3	3	3	2	3
231	36	1	3	1	3	3	1	3	2	2	2	3	3	2	2	3	3	2
232	38	1	1	1	1	2	1	1	2	2	2	2	2	3	2	3	2	2
233	35	1	2	1	1	3	1	3	4	1	4	4	1	1	4	1	1	4
234	33	1	3	2	2	1	1	3	2	2	2	4	2	2	3	2	2	3
235	53	2	3	2	2	3	1	2	4	4	2	1	4	4	2	4	4	2
236	55	1	2	2	2	2	1	3	2	2	2	2	2	2	2	3	2	2
237	50	2	3	2	2	4	1	3	2	2	2	2	2	2	2	3	2	2
238	53	1	3	2	2	3	1	3	3	1	3	3	1	1	3	1	1	3
239	41	1	2	1	2	4	1	3	2	2	1	2	2	2	2	2	2	1
240	41	1	3	1	1	3	1	3	4	4	1	1	4	4	1	4	4	4
241	33	1	1	2	2	3	1	3	2	3	1	3	2	3	2	3	2	1
242	45	1	2	1	1	3	1	3	1	1	1	1	1	1	1	1	1	1
243	32	1	1	2	2	2	1	3	1	3	2	2	2	2	2	3	2	2
244	30	1	1	2	2	1	1	2	2	2	2	2	2	2	2	2	2	2
245	39	2	3	1	2	4	1	3	2	2	2	1	2	2	2	3	2	2
246	48	2	2	2	2	3	1	3	1	2	2	3	2	2	2	3	2	2
247	60	2	1	2	2	2	1	3	3	3	2	2	3	3	2	2	3	2
248	40	1	1	1	3	3	1	3	1	1	1	1	1	1	1	1	1	1
249	56	1	3	2	2	3	1	2	2	3	2	2	3	3	2	3	3	2
250	30	1	2	2	3	1	1	3	3	2	3	3	2	2	2	3	2	3
251	42	1	1	2	2	3	1	1	3	3	2	2	3	3	2	3	3	2
252	34	1	1	2	2	3	1	3	2	3	2	1	3	3	1	3	3	1
253	43	1	1	2	2	3	1	3	2	3	2	3	3	2	3	3	2	2
254	46	1	1	2	2	3	1	3	4	1	4	4	1	1	4	1	1	4
255	21	1	1	2	2	2	1	2	1	4	1	1	4	4	1	4	4	1
256	47	1	1	1	2	3	1	3	1	4	1	1	4	4	1	4	4	1
257	28	1	2	2	2	3	1	3	1	4	1	1	4	4	1	4	4	1
258	29	2	2	2	2	2	2	1	1	4	1	1	4	4	1	4	4	1
259	28	1	1	2	2	3	1	3	1	1	1	1	1	1	1	1	1	1
260	38	2	1	2	2	3	1	3	2	2	1	3	2	2	3	2	2	3

## Sheet: Note
Variable	Describe	Code
Age	Age(year)
Gender	Gender	1=Male	2=Female
Marital_status	Marital Status	1=Single	2=Married	3=Divorce/ Widowed
Employment_status	Employment Status	1=Employment	2=Unemployment
Source_income	Source of Income	1=Personal earn	2=Family support	3=Personal and Family
Education	Education	1=Elementary school	2=Junior high school	3=Senior high school	4=University
Prev_hospitalization	Previous Hospitalization	1=Yes	2=No
Onset_illness	Onset of illness	1=< 1 year	2=1-5 years	3=> 5 years
RSES1		1=Strongly disagree	2=Disagree	3=Agree	4=Strongy agree
RSES2		1=Strongy agree	2=Agree	3=Disagree	4=Strongly disagree
RSES3		1=Strongly disagree	2=Disagree	3=Agree	4=Strongy agree
RSES4		1=Strongly disagree	2=Disagree	3=Agree	4=Strongy agree
RSES5		1=Strongy agree	2=Agree	3=Disagree	4=Strongly disagree
RSES6		1=Strongy agree	2=Agree	3=Disagree	4=Strongly disagree
RSES7		1=Strongly disagree	2=Disagree	3=Agree	4=Strongy agree
RSES8		1=Strongy agree	2=Agree	3=Disagree	4=Strongly disagree
RSES9		1=Strongy agree	2=Agree	3=Disagree	4=Strongly disagree
RSES10		1=Strongly disagree	2=Disagree	3=Agree	4=Strongy agree
